# Supplementary material for: Genetic Variants in the NOD-like Receptor Signaling Pathway Are Associated with HIV-1/AIDS in a Northern Chinese Population
Source: Int J Mol Sci. 2025 Apr 8;26(8):3484. doi: 10.3390/ijms26083484 (PMC12026778; doi:10.3390/ijms26083484)
Supplement: Supplementary file 1 [file ijms-26-03484-s001.zip]

Archive with 13 entries (13 files):
- Supplementary_Table_S5_R3.docx
- Supplementary_Table_S6_R3.docx
- Supplementary_Table_S7_R3.docx
- Supplementary_Table_S8_R3.docx
- Supplementary_Table_S9_R3.docx
- Figure_S1.tif
- Figure_S2.tif
- Figure_S3.png
- Figure_S4.jpg
- Supplementary_ Table_S1.docx
- Supplementary_Table_S2_R3.docx
- Supplementary_Table_S3_R3.docx
- Supplementary_Table_S4.docx
